# Supplementary material for: Oral Bioavailability and Metabolism of Hydroxytyrosol from Food Supplements
Source: Nutrients. 2023 Jan 9;15(2):325. doi: 10.3390/nu15020325 (PMC9866489; doi:10.3390/nu15020325)
Supplement: Supplementary file 1 [file nutrients-15-00325-s001.zip]

Archive with 1 entries (1 files):
- nutrients-2079747-supplementary.pdf
